# Supplementary material for: Fasting-Mimicking Diet Inhibits Autophagy and Synergizes with Chemotherapy to Promote T-Cell-Dependent Leukemia-Free Survival
Source: Cancers (Basel). 2023 Dec 16;15(24):5870. doi: 10.3390/cancers15245870 (PMC10741737; doi:10.3390/cancers15245870)
Supplement: Supplementary file 1 [file cancers-15-05870-s001.zip]

Archive with 1 entries (1 files):
- cancers-2734302-supplementary.pdf
